# Supplementary material for: Occurrence of influenza and bacterial infections in cancer patients receiving radiotherapy in Ghana
Source: PLoS One. 2022 Jul 26;17(7):e0271877. doi: 10.1371/journal.pone.0271877 (PMC9321433; doi:10.1371/journal.pone.0271877)
Supplement: S1 File — (XLSX) [file pone.0271877.s004.xlsx]

## Sheet: Symptoms
PARTICIPANT	FEVER	COUGH	RHINORRHEA	BREATHING DIFFICULTY	SORE THROAT	SYMPTOMATIC
RAC001018	No	Yes	Yes	No	Yes	YES
RAC002018	No	Yes	No	No	Yes	YES
RAC003018	No	Yes	No	No	Yes	YES
RAC004018	No	No	No	No	Yes	YES
RAC005018	No	Yes	No	Yes	Yes	YES
RAC006018	No	No	No	No	No	NO
RAC007018	No	Yes	No	No	Yes	YES
RAC008018	No	Yes	No	No	Yes	YES
RAC009018	No	Yes	No	No	Yes	YES
RAC010018	No	No	No	No	Yes	YES
RAC011018	No	No	No	No	No	NO
RAC012018	No	No	Yes	No	Yes	YES
RAC013018	No	Yes	No	No	No	YES
RAC014018	No	No	No	No	No	NO
RAC015018	No	Yes	No	No	No	YES
RAC016018	No	Yes	No	No	Yes	YES
RAC017018	No	No	No	No	No	NO
RAC018018	No	Yes	No	No	Yes	YES
RAC019018	No	Yes	No	No	Yes	YES
RAC020018	No	Yes	No	No	Yes	YES
RAC021018	No	No	No	No	Yes	YES
RAC022018	No	No	No	No	Yes	YES
RAC023018	No	No	No	No	No	NO
RAC024018	No	Yes	No	No	Yes	YES
RAC025018	No	No	No	No	No	NO
RACO26018	No	No	No	No	No	NO
RAC027018	No	No	No	No	No	NO
RAC028018	No	No	No	No	Yes	YES
RAC029018	Lost to Follow-up
RAC030018	No	No	No	No	Yes	YES
RAC031018	Lost to Follow-up
RAC032018	No	Yes	No	No	No	YES
RAC033018	No	Yes	No	Yes	No	YES
RAC034018	No	No	Yes	No	Yes	YES
RAC035018	Lost to Follow-up
RAC036018	No	Yes	No	No	Yes	YES
RAC037018	No	No	Yes	No	Yes	YES
RAC038018	No	No	No	No	Yes	YES
RAC039018	No	No	No	No	No	NO
RAC040018	No	No	No	No	No	NO
RAC041018	No	Yes	No	No	No	YES
RAC042018	No	No	No	No	No	NO
RAC043018	No	No	No	No	Yes	YES
RAC044018	No	Yes	No	No	Yes	YES
RAC045018	No	No	No	No	Yes	YES
RAC046018	No	No	Yes	No	No	YES
RAC047018	No	No	No	No	Yes	YES
RAC048018	No	No	No	No	No	NO
RAC049018	No	No	Yes	No	Yes	YES
RAC050018	No	No	No	No	No	NO
RAC051018	No	No	No	No	Yes	YES
RAC052018	No	No	No	No	No	NO
RAC053018	No	No	No	No	Yes	YES
RAC054018	No	Yes	No	No	No	YES
RAC055018	No	No	No	No	Yes	YES
RAC056018	No	No	Yes	Yes	No	YES
RAC057018	No	No	No	No	Yes	YES
RAC058018	No	No	No	No	Yes	YES
RAC059018	No	No	No	No	Yes	YES
RAC060018	No	Yes	No	No	Yes	YES
RAC061018	No	Yes	No	No	Yes	YES
RAC062018	No	No	No	No	Yes	YES
RAC063018	No	Yes	No	No	Yes	YES
RAC064018	No	No	Yes	Yes	No	YES
RAC065018	No	No	No	No	No	NO
RAC066018	No	No	No	No	No	NO
RAC067018	No	No	No	Yes	Yes	YES
RAC068018	No	No	No	No	Yes	YES
RAC069018	No	Yes	No	No	Yes	YES
RAC070018	No	No	No	No	Yes	YES
RAC071018	No	Yes	No	No	No	YES
RAC072018	No	No	No	No	No	NO
RAC073018	No	No	No	No	No	NO
RAC074018	No	Yes	No	Yes	No	YES
RAC075018	No	Yes	No	No	Yes	YES
RAC076018	No	No	No	No	No	NO
RAC077018	No	Yes	No	Yes	Yes	YES
RAC078018	No	Yes	No	No	No	YES
RAC079018	No	Yes	No	No	Yes	YES
RAC080018	No	Yes	No	No	Yes	Yes
RAC081018	No	No	No	No	Yes	Yes
RAC082018	No	No	No	No	No	NO
RAC083018	No	No	No	No	No	NO
RAC084018	No	Yes	No	No	Yes	Yes
RAC085018	No	Yes	No	No	Yes	Yes
Total (Yes)	0	33	8	7	49

## Sheet: Pathogen Prevalence
PARTICIPANT	Influenza	A (H1N1)	A(H3N2)	Flu B	S. aureus	S. pneumonia	H. influenzae	N. meningitidis	Pathogen Positivity	SYMPTOMS DURING & AFTER	ARI
RAC001018	Yes	No	No	Yes	No	No	Yes	Yes	Yes	Yes	ARI
RAC002018	Yes	Yes	No	No	No	Yes	No	Yes	Yes	Yes	ARI
RAC003018	Yes	No	Yes	No	No	Yes	Yes	Yes	Yes	Yes	ARI
RAC004018	No	No	No	No	No	Yes	Yes	Yes	Yes	Yes	NEG
RAC005018	Yes	Yes	No	No	No	No	Yes	Yes	Yes	Yes	ARI
RAC006018	No	No	No	No	No	No	No	No	No	No	NEG
RAC007018	Yes	No	No	Yes	No	No	Yes	No	Yes	Yes	ARI
RAC008018	Yes	No	Yes	No	No	No	No	Yes	Yes	Yes	ARI
RAC009018	Yes	No	Yes	Yes	No	No	No	No	Yes	Yes	ARI
RAC010018	Yes	Yes	No	No	No	No	No	No	Yes	Yes	ARI
RAC011018	Yes	No	No	Yes	No	No	Yes	Yes	Yes	No	NEG
RAC012018	Yes	Yes	No	No	No	No	No	Yes	Yes	Yes	ARI
RAC013018	Yes	Yes	No	No	No	Yes	No	Yes	Yes	Yes	ARI
RAC014018	Yes	No	No	Yes	No	No	Yes	Yes	Yes	No	NEG
RAC015018	Yes	Yes	No	No	Yes	No	Yes	Yes	Yes	Yes	ARI
RAC016018	No	No	No	No	No	No	No	No	No	Yes	NEG
RAC017018	No	No	No	No	No	No	No	No	No	No	NEG
RAC018018	Yes	Yes	No	No	No	No	No	No	Yes	Yes	ARI
RAC019018	No	No	No	No	No	No	No	Yes	Yes	Yes	ARI
RAC020018	No	No	No	No	No	No	Yes	Yes	Yes	Yes	ARI
RAC021018	Yes	Yes	No	No	No	No	No	No	Yes	Yes	ARI
RAC022018	No	No	No	No	No	No	Yes	Yes	Yes	Yes	ARI
RAC023018	No	No	No	No	No	No	No	Yes	Yes	No	NEG
RAC024018	No	No	No	No	Yes	Yes	No	Yes	Yes	Yes	ARI
RAC025018	Yes	Yes	No	No	No	No	Yes	Yes	Yes	No	NEG
RACO26018	Yes	Yes	No	No	No	No	Yes	Yes	Yes	No	NEG
RAC027018	Yes	Yes	No	No	No	No	No	No	Yes	No	NEG
RAC028018	Yes	Yes	No	No	No	No	Yes	Yes	Yes	Yes	ARI
RAC029018	Lost to follow-up
RAC030018	No	No	No	No	No	No	No	Yes	Yes	Yes	ARI
RAC031018	Lost to follow-up
RAC032018	Yes	No	Yes	No	No	No	Yes	Yes	Yes	Yes	ARI
RAC033018	No	No	No	No	Yes	No	No	Yes	Yes	Yes	ARI
RAC034018	No	No	No	No	Yes	Yes	No	No	Yes	Yes	ARI
RAC035018	Lost to follow-up
RAC036018	No	No	No	No	No	No	No	Yes	Yes	Yes	ARI
RAC037018	No	No	No	No	No	Yes	Yes	Yes	Yes	Yes	ARI
RAC038018	No	No	No	No	No	Yes	Yes	Yes	Yes	Yes	ARI
RAC039018	No	No	No	No	No	Yes	Yes	Yes	Yes	No	NEG
RAC040018	No	No	No	No	No	No	No	No	No	No	NEG
RAC041018	No	No	No	No	Yes	No	Yes	Yes	Yes	Yes	ARI
RAC042018	No	No	No	No	No	Yes	Yes	Yes	Yes	No	NEG
RAC043018	No	No	No	No	No	No	Yes	Yes	Yes	Yes	ARI
RAC044018	No	No	No	No	No	No	Yes	Yes	Yes	Yes	ARI
RAC045018	No	No	No	No	No	No	Yes	Yes	Yes	Yes	ARI
RAC046018	No	No	No	No	No	No	Yes	Yes	Yes	Yes	ARI
RAC047018	No	No	No	No	No	Yes	Yes	Yes	Yes	Yes	ARI
RAC048018	No	No	No	No	No	Yes	No	Yes	Yes	No	NEG
RAC049018	No	No	No	No	No	No	No	Yes	Yes	Yes	ARI
RAC050018	No	No	No	No	No	Yes	Yes	Yes	Yes	No	NEG
RAC051018	Yes	No	Yes	No	No	No	Yes	Yes	Yes	Yes	ARI
RAC052018	Yes	No	Yes	No	No	No	No	No	Yes	No	NEG
RAC053018	Yes	No	Yes	No	No	Yes	Yes	Yes	Yes	Yes	ARI
RAC054018	Yes	No	Yes	No	No	No	Yes	Yes	Yes	Yes	ARI
RAC055018	No	No	No	No	No	No	No	Yes	Yes	Yes	ARI
RAC056018	Yes	No	Yes	No	No	Yes	Yes	Yes	Yes	Yes	ARI
RAC057018	Yes	No	Yes	No	No	Yes	Yes	Yes	Yes	Yes	ARI
RAC058018	Yes	No	Yes	No	No	Yes	No	No	Yes	Yes	ARI
RAC059018	No	No	No	No	No	Yes	No	Yes	Yes	Yes	ARI
RAC060018	No	No	No	No	No	No	No	No	No	Yes	NEG
RAC061018	No	No	No	No	No	Yes	Yes	Yes	Yes	Yes	ARI
RAC062018	No	No	No	No	No	No	Yes	No	Yes	Yes	NEG
RAC063018	No	No	No	No	No	Yes	No	No	Yes	Yes	ARI
RAC064018	No	No	No	No	Yes	Yes	No	No	Yes	Yes	ARI
RAC065018	No	No	No	No	No	No	No	No	No	No	NEG
RAC066018	No	No	No	No	No	Yes	No	No	Yes	No	NEG
RAC067018	No	No	No	No	No	Yes	No	No	Yes	Yes	ARI
RAC068018	No	No	No	No	No	No	No	No	No	Yes	NEG
RAC069018	No	No	No	No	No	No	No	No	No	Yes	NEG
RAC070018	No	No	No	No	No	No	No	Yes	Yes	Yes	ARI
RAC071018	No	No	No	No	No	No	No	No	No	Yes	NEG
RAC072018	No	No	No	No	No	No	No	Yes	Yes	No	NEG
RAC073018	No	No	No	No	No	No	No	No	No	No	NEG
RAC074018	No	No	No	No	No	No	Yes	Yes	Yes	Yes	ARI
RAC075018	No	No	No	No	Yes	No	Yes	Yes	Yes	Yes	ARI
RAC076018	No	No	No	No	No	No	Yes	No	Yes	No	NEG
RAC077018	No	No	No	No	No	Yes	Yes	Yes	Yes	Yes	ARI
RAC078018	No	No	No	No	Yes	No	Yes	No	Yes	Yes	ARI
RAC079018	No	No	No	No	No	No	No	No	No	Yes	NEG
RAC080018	No	No	No	No	Yes	No	Yes	No	Yes	Yes	ARI
RAC081018	No	No	No	No	Yes	Yes	Yes	No	Yes	Yes	ARI
RAC082018	No	No	No	No	No	No	Yes	Yes	Yes	No	NEG
RAC083018	No	No	No	No	No	No	No	No	No	No	NEG
RAC084018	No	No	No	No	No	Yes	No	Yes	Yes	Yes	ARI
RAC085018	No	No	No	No	No	Yes	No	Yes	Yes	Yes	ARI
Total (Yes)	27	11	11	5	10	27	40	52

## Sheet: ARI
	PATHOGEN POSITIVITY
PARTICIPANT ID	BEFORE TRT	SYMPTOMS	DURING TRT	AFTER TRT	SYMPTOMS DURING & AFTER	ARI
RAC001018	Yes	No	Yes	Yes	Yes	ARI
RAC002018	Yes	No	Yes	Yes	Yes	ARI
RAC003018	Yes	No	Yes	Yes	Yes	ARI
RAC004018	Yes	No	No	No	Yes	NEG
RAC005018	Yes	No	Yes	No	Yes	ARI
RAC006018	No	No	No	No	No	NEG
RAC007018	Yes	No	Yes	Yes	Yes	ARI
RAC008018	Yes	No	Yes	Yes	Yes	ARI
RAC009018	Yes	No	Yes	Yes	Yes	ARI
RAC010018	Yes	No	Yes	Yes	Yes	ARI
RAC011018	Yes	No	Yes	Yes	No	NEG
RAC012018	Yes	No	Yes	Yes	Yes	ARI
RAC013018	Yes	No	Yes	Yes	Yes	ARI
RAC014018	Yes	No	Yes	Yes	No	NEG
RAC015018	Yes	No	Yes	Yes	Yes	ARI
RAC016018	No	No	No	No	Yes	NEG
RAC017018	No	No	No	No	No	NEG
RAC018018	No	No	No	Yes	Yes	ARI
RAC019018	No	No	No	Yes	Yes	ARI
RAC020018	No	No	Yes	Yes	Yes	ARI
RAC021018	No	No	Yes	Yes	Yes	ARI
RAC022018	No	No	Yes	No	Yes	ARI
RAC023018	Yes	No	No	Yes	No	NEG
RAC024018	No	No	Yes	Yes	Yes	ARI
RAC025018	Yes	No	Yes	Yes	No	NEG
RAC026018	Yes	No	Yes	No	No	NEG
RAC027018	Yes	No	Yes	Yes	No	NEG
RAC028018	Yes	No	Yes	Yes	Yes	ARI
RAC029018	LOST TO FOLLOW-UP
RAC030018	No	No	Yes	No	Yes	ARI
RAC031018	LOST TO FOLLOW-UP
RAC032018	Yes	No	Yes	Yes	Yes	ARI
RAC033018	No	No	No	Yes	Yes	ARI
RAC034018	No	No	Yes	Yes	Yes	ARI
RAC035018	LOST TO FOLLOW-UP
RAC036018	Yes	No	No	Yes	Yes	ARI
RAC037018	Yes	No	Yes	Yes	Yes	ARI
RAC038018	Yes	No	Yes	No	Yes	ARI
RAC039018	Yes	No	No	Yes	No	NEG
RAC040018	No	No	No	No	No	NEG
RAC041018	Yes	No	Yes	Yes	Yes	ARI
RAC042018	Yes	No	Yes	Yes	No	NEG
RAC043018	Yes	No	Yes	Yes	Yes	ARI
RAC044018	Yes	No	Yes	Yes	Yes	ARI
RAC045018	Yes	No	Yes	Yes	Yes	ARI
RAC046018	Yes	No	Yes	Yes	Yes	ARI
RAC047018	Yes	No	No	Yes	Yes	ARI
RAC048018	Yes	No	Yes	Yes	No	NEG
RAC049018	No	No	Yes	No	Yes	ARI
RAC050018	Yes	No	Yes	No	No	NEG
RAC051018	Yes	No	Yes	No	Yes	ARI
RAC052018	No	No	Yes	No	No	NEG
RAC053018	Yes	No	Yes	Yes	Yes	ARI						,mm
RAC054018	No	No	No	Yes	Yes	ARI
RAC055018	Yes	No	Yes	No	Yes	ARI
RAC056018	Yes	No	Yes	Yes	Yes	ARI
RAC057018	Yes	No	Yes	Yes	Yes	ARI
RAC058018	Yes	No	Yes	Yes	Yes	ARI
RAC059018	Yes	No	Yes	No	Yes	ARI
RAC060018	No	No	No	No	Yes	NEG
RAC061018	Yes	No	Yes	No	Yes	ARI
RAC062018	No	No	No	No	Yes	NEG
RAC063018	No	No	Yes	Yes	Yes	ARI
RAC064018	No	No	Yes	Yes	Yes	ARI
RAC065018	No	No	No	No	No	NEG
RAC066018	Yes	No	Yes	Yes	No	NEG
RAC067018	No	No	No	Yes	Yes	ARI
RAC068018	No	No	No	No	Yes	NEG
RAC069018	No	No	No	No	Yes	NEG
RAC070018	No	No	Yes	No	Yes	ARI
RAC071018	No	No	No	No	Yes	NEG
RAC072018	No	No	Yes	No	No	NEG
RAC073018	No	No	No	No	No	NEG
RAC074018	No	No	Yes	Yes	Yes	ARI
RAC075018	Yes	No	Yes	Yes	Yes	ARI
RAC076018	Yes	No	Yes	No	No	NEG
RAC077018	Yes	No	Yes	Yes	Yes	ARI
RAC078018	Yes	No	Yes	No	Yes	ARI
RAC079018	No	No	No	No	Yes	NEG
RAC080018	Yes	No	Yes	Yes	Yes	ARI
RAC081018	Yes	No	Yes	No	Yes	ARI
RAC082018	Yes	No	No	Yes	No	NEG
RAC083018	No	No	No	No	No	NEG
RAC084018	No	No	Yes	Yes	Yes	ARI
RAC085018	Yes	No	No	Yes	Yes	ARI

## Sheet: Demoraphics and Clinical Charac
PARTICIPANT ID	AGE	SEX	NATIONALITY	CANCER TYPE	STAGE OF Ca	FORM OF TREATMENT	INTENT OF CHEMOTHERAPY	DOSAGE OF RADIATION (Gy)
RAC001018	73	M	Togolese	Head and Neck Ca	T(4) N(1) M(0)	Curative	Radiotherapy Only	60
RAC002018	50	F	Ghanaian	Thoracic Ca	T(4) N(2) M(0)	Curative	Neoadjuvant	50
RAC003018	37	F	Ghanaian	Thoracic Ca	T(3) N(2) M(0)	Curative	Neoadjuvant	50
RAC004018	48	F	Ghanaian	Thoracic Ca	T(2) N(1) M(0)	Curative	Neoadjuvant	42.56
RAC005018	54	F	Ghanaian	Thoracic Ca	T(4) N(0) M(0)	Curative	Neoadjuvant	50
RAC006018	42	F	Ghanaian	Thoracic Ca	T(1) N(X) M(X)	Palliative	Concomitant	30
RAC007018	54	F	Ghanaian	Thoracic Ca	T(4) N(1) M(0)	Curative	Neoadjuvant	50
RAC008018	77	F	Ghanaian	Thoracic Ca	T(2) N(0) M(0)	Curative	Radiotherapy Only	50
RAC009018	58	F	Ghanaian	Thoracic Ca	T(4) N(1) M(0)	Curative	Neoadjuvant	50
RAC010018	44	F	Ghanaian	Thoracic Ca	T(4) N(2) M(0)	Curative	Neoadjuvant	50
RAC011018	26	F	Ghanaian	Head and Neck Ca	T(2) N(0)M(0)	Curative	Radiotherapy Only	60
RAC012018	61	M	Ghanaian	Head and Neck Ca	T(4) N(0) M(0)	Curative	Concomitant	80
RAC013018	46	F	Ghanaian	Thoracic Ca	T(2) N(0) M(0)	Curative	Neoadjuvant	50
RAC014018	57	F	Togolese	Thoracic Ca	T(2) N(0) M(0)	Curative	Neoadjuvant	50
RAC015018	59	F	Ghanaian	Thoracic Ca	T(2) N(1) M(0)	Curative	Neoadjuvant	50
RAC016018	41	F	Ghanaian	Thoracic Ca	T(4) N(2) M(0)	Curative	Neoadjuvant	50
RAC017018	17	F	Sierra Leonean	Head and Neck Ca	T(4) N(0) M(0)	Curative	Concomitant	54
RAC018018	61	F	Ghanaian	Thoracic Ca	T(4) N(1) M(0)	Curative	Neoadjuvant	40.5
RAC019018	59	F	Ghanaian	Thoracic Ca	T(2) N(0) M(0)	Curative	Neoadjuvant	50
RAC020018	70	F	Ghanaian	Thoracic Ca	T(2) N(0) M(0)	Curative	Neoadjuvant	50.5
RAC021018	44	F	Ghanaian	Thoracic Ca	T(2) N(2) M(0)	Curative	Neoadjuvant	50
RAC022018	67	F	Ghanaian	Thoracic Ca	T(2) N(2) M(0)	Curative	Radiotherapy Only	50
RAC023018	65	F	Ghanaian	Thoracic Ca	T(3) N(1) M(0)	Curative	Neoadjuvant	50
RAC024018	57	F	Ghanaian	Thoracic Ca	T(2) N(0) M(0)	Curative	Radiotherapy Only	40.5
RAC025018	57	F	Ghanaian	Thoracic Ca	T(2)N(2)M(0)	Curative	Neoadjuvant	50
RAC026018	53	F	Ghanaian	Thoracic Ca	T(2)N(0)M(0)	Curative	Neoadjuvant	40.5
RAC027018	40	F	Ghanaian	Thoracic Ca	T(2) N(3) M(0)	Curative	Neoadjuvant	60
RAC028018	56	F	Ghanaian	Thoracic Ca	T(2) N(2) M(0)	Curative	Neoadjuvant	50
RAC029018	42	M	Ghanaian	Head and Neck Ca	T(4) N(2) M(0)	Palliative	Radiotherapy Only	30
RAC030018	41	F	Ghanaian	Thoracic Ca	T(4) N(3) M(0)	Curative	Neoadjuvant	60
RAC031018	51	F	Ghanaian	Thoracic Ca	T(4) N(3) M(x)	Palliative	Neoadjuvant	30
RAC032018	51	F	Ghanaian	Thoracic Ca	T(2)N(0)M(0)	Curative	Radiotherapy Only	50
RAC033018	30	F	Ghanaian	Head and Neck Ca	T(4) N(1) M(0)	Palliative	Radiotherapy Only	30
RAC034018	37	F	Liberian	Head and Neck Ca	T(4) N(0) M(1)	Curative	Concomitant	70
RAC035018	48	F	Ghanaian	Thoracic Ca	T(2) N(3) M(0)	Curative	Neoadjuvant	50
RAC036018	47	F	Ghanaian	Thoracic Ca	T(2) N(1) M(0)	Curative	Neoadjuvant	50
RAC037018	59	M	Ghanaian	Head and Neck Ca	T(4) N(0) M(1)	Palliative	Radiotherapy Only	30
RAC038018	56	F	Ghanaian	Thoracic Ca	T(3) N(1) M(0)	Curative	Neoadjuvant	50
RAC039018	53	F	Ghanaian	Thoracic Ca	T(4) N(1) M(0)	Palliative	Neoadjuvant	40
RAC040018	65	F	Ghanaian	Thoracic Ca	T(4) N(0) M(0)	Curative	Neoadjuvant	50
RAC041018	50	F	Liberian	Thoracic Ca	T(4) N(0) M(1)	Palliative	Neoadjuvant	40
RAC042018	55	F	Ghanaian	Thoracic Ca	T(2) N(2) M(0)	Curative	Neoadjuvant	42.56
RAC043018	57	F	Ghanaian	Thoracic Ca	T(3) N(3) M(0)	Curative	Neoadjuvant	50
RAC044018	42	F	Ghanaian	Thoracic Ca	T(1) N(1 )M(0)	Curative	Neoadjuvant	50
RAC045018	57	F	Ghanaian	Thoracic Ca	T(4) N(0 )M(0)	Curative	Neoadjuvant	40.5
RAC046018	55	M	Ghanaian	Head and Neck Ca	T(1) N(1 )M(0)	Curative	Concomitant	70
RAC047018	35	F	Ghanaian	Thoracic Ca	T(3) N(3)M(0)	Curative	Neoadjuvant	50
RAC048018	44	F	Ghanaian	Thoracic Ca	T(3) N(1)M(0)	Curative	Neoadjuvant	50
RAC049018	38	F	Ghanaian	Head and Neck Ca	T(2) N(0)M(0)	Curative	Radiotherapy Only	66
RAC050018	53	F	Ghanaian	Thoracic Ca	T(3) N(1)M(0)	Curative	Neoadjuvant	50
RAC051018	60	F	Ghanaian	Thoracic Ca	T(2) N(2)M(0)	Curative	Neoadjuvant	50
RAC052018	60	F	Ghanaian	Thoracic Ca	T(2) N(0)M(0)	Curative	Neoadjuvant	50
RAC053018	40	F	Ghanaian	Thoracic Ca	T(3) N(2)M(0)	Curative	Neoadjuvant	42.56
RAC054018	33	F	Beninoire	Thoracic Ca	T(3) N(2)M(0)	Palliative	Neoadjuvant	40
RAC055018	40	F	Ghanaian	Thoracic Ca	T(4) N(1)M(0)	Curative	Neoadjuvant	50
RAC056018	74	M	Ghanaian	Head and Neck Ca	T(2) N(0)M(0)	Curative	Radiotherapy Only	70
RAC057018	45	F	Ghanaian	Thoracic Ca	T(3) N(2)M(0)	Curative	Neoadjuvant	50
RAC058018	37	F	Ghanaian	Thoracic Ca	T(4) N(2)M(0)	Curative	Neoadjuvant	50
RAC059018	34	F	Ghanaian	Thoracic Ca	T(3) N(2)M(0)	Curative	Neoadjuvant	52.56
RAC060018	74	F	Ghanaian	Thoracic Ca	T(3) N(0)M(0)	Curative	Neoadjuvant	50
RAC061018	39	F	Ghanaian	Thoracic Ca	T(4) N(1)M(0)	Curative	Neoadjuvant	70
RAC062018	50	F	Ghanaian	Thoracic Ca	T(2) N(0)M(0)	Curative	Neoadjuvant	50
RAC063018	38	F	Ghanaian	Head and Neck Ca	T(3) N(0)M(0)	Palliative	Concomitant	50
RAC064018	20	M	Ghanaian	Head and Neck Ca	T(4) N(0)M(1)	Palliative	Radiotherapy Only	30
RAC065018	37	F	Sierra Leonean	Thoracic Ca	T(3) N(0)M(0)	Curative	Neoadjuvant	50
RAC066018	51	M	Ghanaian	Head and Neck Ca	T(4) N(0)M(0)	Palliative	Radiotherapy Only	30
RAC067018	44	M	Ghanaian	Head and Neck Ca	T(4) N(0)M(0)	Curative	Concomitant	41.4
RAC068018	36	M	Ghanaian	Head and Neck Ca	T(4) N(0)M(0)	Palliative	Concomitant	50
RAC069018	74	F	Ghanaian	Thoracic Ca	T(1) N(0)M(0)	Curative	Radiotherapy Only	40.5
RAC070018	38	F	Ghanaian	Thoracic Ca	T(2) N(0)M(0)	Curative	Neoadjuvant	50
RAC071018	43	F	Ghanaian	Thoracic Ca	T(2) N(1)M(0)	Palliative	Neoadjuvant	50
RAC072018	36	F	Ghanaian	Thoracic Ca	T(4) N(0)M(0)	Curative	Neoadjuvant	50
RAC073018	55	F	Ghanaian	Thoracic Ca	T(2) N(1)M(0)	Curative	Neoadjuvant	42.56
RAC074018	35	M	Ghanaian	Head and Neck Ca	T(3) N(2)M(0)	Palliative	Radiotherapy Only	50
RAC075018	38	F	Ghanaian	Thoracic Ca	T(2) N(1)M(0)	Curative	Adjuvant	50
RAC076018	28	F	Ghanaian	Thoracic Ca	T(1) N(0)M(0)	Curative	Neoadjuvant	50
RAC077018	31	F	Ghanaian	Thoracic Ca	T(3) N(0)M(0)	Curative	Radiotherapy Only	40.5
RAC078018	51	F	Ghanaian	Thoracic Ca	T(2) N(2)M(0)	Curative	Neoadjuvant	50
RAC079018	64	F	Ghanaian	Thoracic Ca	T(4) N(1)M(0)	Curative	Adjuvant	50
RAC080018	62	F	Ghanaian	Thoracic Ca	T(2) N(2)M(0)	Curative	Adjuvant	50
RAC081018	27	F	Ghanaian	Head and Neck Ca	T(2) N(0)M(0)	Curative	Radiotherapy Only	66
RAC082018	53	F	Ghanaian	Thoracic Ca	T(2) N(1)M(0)	Curative	Neoadjuvant	50
RAC083018	41	F	Ghanaian	Thoracic Ca	T(2) N(1)M(0)	Curative	Neoadjuvant	50
RAC084018	49	F	Ghanaian	Thoracic Ca	T(2) N(0)M(0)	Curative	Adjuvant	60
RAC085018	49	F	Ghanaian	Thoracic Ca	T(4) N(1)M(0)	Curative	Adjuvant	50

## Sheet: Pre-disposing Factors 
PARTICIPANT ID	History of admission	Current respiratory infection	contact with infected person	contact with sick/dead birds	No of ppl in household	ventillation (windows)	history of smoking	Alcohol intake history	passive smoking	Other Co-morbidities	Antibiotics
RAC001018	No	No	No	No	1	2	No	No	No	Sickle cell., Asthma and Peptic ulcer	No
RAC002018	No	No	No	No	3	3	No	No	No	Hypertension and Utrine fibroid	No
RAC003018	No	No	No	No	4	7	No	Yes	No	No	No
RAC004018	No	No	No	No	4	4	No	No	Yes	No	No
RAC005018	No	No	No	No	2	4	No	No	Yes	Hypertension	No
RAC006018	No	No	No	No	5	5	No	No	No	Neutropenic	No
RAC007018	No	No	No	No	2	3	No	Yes	No	Asthma, Hypertension	Yes
RAC008018	No	No	Yes	No	4	2	No	No	No	Hypertension	No
RAC009018	No	No	No	No	4	4	No	No	No	Hypertension, Diabetese	No
RAC010018	No	No	No	No	4	2	No	No	No	No	No
RAC011018	No	No	No	No	4	1	No	No	No	No	No
RAC012018	No	No	No	No	4	3	Yes	No	No	Hypertension and Stroke	No
RAC013018	No	No	Yes	No	0	2	No	No	Yes	No	No
RAC014018	No	No	No	No	4	1	No	No	No	No	No
RAC015018	No	No	No	No	5	5	No	No	No	No	No
RAC016018	No	Yes	No	No	0	4	No	Yes	No	No	No
RAC017018	No	No	No	No	2	2	No	No	No	No	No
RAC018018	No	No	Yes	No	4	4	No	No	No	Diabetese	No
RAC019018	No	No	No	No	5	2	No	No	No	Hypertension	No
RAC020018	No	Yes	No	No	0	1	No	Yes	No	Neutropenia	No
RAC021018	No	No	No	No	10	2	No	Yes	No	Hypertension and ulcer	No
RAC022018	No	No	No	No	5	2	No	No	No	Hypertension,hyperthyroidism, Pulmonary TB	No
RAC023018	No	No	No	No	2	2	No	No	Yes	No	No
RAC024018	No	No	No	No	0	3	No	Yes	No	Hypertension, diabetic, cardiomegaly	No
RAC025018	No	No	No	No	0	5	No	Yes	No	Hypertension	No
RAC026018	No	No	Yes	No	3	2	No	No	Yes	No	No
RAC027018	No	No	No	No	5	6	No	No	Yes	No	No
RAC028018	No	No	No	No	6	4	No	Yes	Yes	Hypertension	No
RAC029018	Lost To Follow-up
RAC030018	No	No	No	No	8	3	No	No	Yes	No	No
RAC031018	Lost To Follow-up
RAC032018	No	No	No	No	3	2	No	No	Yes	Hypertension and Diabetes	No
RAC033018	No	No	No	No	3	3	No	No	No	Loss of sight and hearing due to the Ca	No
RAC034018	No	No	No	No	0	3	No	No	No	No	No
RAC035018	Lost To Follow-up
RAC036018	No	No	No	No	4	3	No	No	No	Hypertension and Diabetes	No
RAC037018	No	No	No	No	4	4	No	No	No	Hypertension and Asthma	No
RAC038018	No	No	No	No	4	3	No	No	No	Hypertension	No
RAC039018	No	No	No	No	4	4	No	No	No	Parkinson disease	No
RAC040018	No	No	Yes	No	3	4	No	No	No	Hypertension and Diabetes	No
RAC041018	No	No	No	No	5	4	No	No	No	Peptic Ulcer	No
RAC042018	No	No	No	No	4	4	No	No	No	No	No
RAC043018	Yes	Yes	No	No	3	4	No	No	No	Hypertension	No
RAC044018	No	No	No	No	4	2	No	No	No	No	No
RAC045018	No	Yes	No	No	3	3	No	Yes	Yes	No	No
RAC046018	No	No	No	No	6	4	No	No	Yes	No	No
RAC047018	No	No	No	No	7	4	No	No	No	No	No
RAC048018	No	No	No	No	4	8	No	No	Yes	Hypertension	No
RAC049018	No	No	Yes	No	0	6	No	No	No	No	NO
RAC050018	No	No	No	No	0	10	No	Yes	No	Arthritis	No
RAC051018	No	No	No	No	6	10	No	No	Yes	Hypertension	No
RAC052018	No	No	No	No	0	2	No	No	Yes	No	No
RAC053018	No	No	No	No	3	7	No	Yes	Yes	No	No
RAC054018	No	Yes	Yes	No	6	6	No	Yes	No	No	No
RAC055018	No	Yes	Yes	No	5	6	No	Yes	No	Hypertension	No
RAC056018	No	No	No	No	2	8	Yes	Yes	yes	Hypertension	No
RAC057018	No	No	No	No	2	3	No	Yes	Yes	Hypertension	No
RAC058018	No	No	No	No	4	3	No	No	Yes	No	No
RAC059018	No	Yes	Yes	No	4	2	No	No	No	Hypertension	No
RAC060018	No	Yes	No	No	5	10	No	No	No	Hypertension	No
RAC061018	No	No	No	No	3	3	No	Yes	yes	No	No
RAC062018	no	no	no	no	3	3	no	no	no	no	no
RAC063018	No	No	No	No	6	1	No	No	No	HIV/AIDS	No
RAC064018	No	No	No	No	1	3	No	No	No	No	No
RAC065018	No	No	No	No	0	1	No	No	No	No	No
RAC066018	No	No	No	No	4	3	No	No	No	No	No
RAC067018	No	No	No	No	0	3	No	Yes	No	No	No
RAC068018	No	No	No	No	6	4	No	No	No	No	No
RAC069018	No	No	No	No	7	8	No	No	No	Diabetes	No
RAC070018	No	No	No	No	1	2	No	No	No	Hypertension	No
RAC071018	No	No	No	No	3	3	No	No	No	No	No
RAC072018	No	No	No	No	3	1	No	Yes	No	No	No
RAC073018	No	No	No	No	0	6	No	No	No	No	No
RAC074018	No	No	No	No	8	10	No	No	No	No	No
RAC075018	No	No	No	No	6	2	No	No	No	Hypertension	No
RAC076018	No	No	No	No	0	3	No	Yes	Yes	No	No
RAC077018	No	No	No	No	3	2	No	No	No	Hypertension	No
RAC078018	No	No	No	No	3	3	No	No	No	No	No
RAC079018	No	No	No	No	0	2	No	No	Yes	No	No
RAC080018	No	No	No	No	5	3	No	No	No	Diabetes	Yes
RAC081018	No	No	No	No	4	3	No	Yes	No	No	No
RAC082018	No	No	No	No	2	2	No	No	No	No	No
RAC083018	No	No	No	No	6	2	No	No	No	No	No
RAC084018	No	No	No	No	2	3	No	No	No	Diabetes	No
RAC085018	No	No	No	No	3	2	No	No	Yes	No	No
